# Supplementary material for: A Morphological Study of HLA-DR-Immunopositive Cells in Multiple Sclerosis Lesions and Their Implications for Pathogenesis
Source: Diagnostics (Basel). 2024 Oct 8;14(19):2240. doi: 10.3390/diagnostics14192240 (PMC11475297; doi:10.3390/diagnostics14192240)
Supplement: Supplementary file 1 [file diagnostics-14-02240-s001.zip]

Archive with 1 entries (1 files):
- diagnostics-3218093-supplementary.xlsx
