# Supplementary material for: A Morphological Study of HLA-DR-Immunopositive Cells in Multiple Sclerosis Lesions and Their Implications for Pathogenesis
Source: Diagnostics (Basel). 2024 Oct 8;14(19):2240. doi: 10.3390/diagnostics14192240 (PMC11475297; doi:10.3390/diagnostics14192240)
Supplement: Supplementary file 1 [file diagnostics-14-02240-s001.zip › diagnostics-3218093-supplementary.xlsx]

## Sheet: Sheet1
			Center (HLA-DR immunostain**)		PLWM (peri-lesional white matter) -(HLA-DR immunostain)
Case 1	WML	WML type*	M score	M type	M score2	M type2	Abbreviations
Right lateral ventricle (level of the mammillary bodies)	Lesion 1	Chronic active	1	RR	2	RA	HLA staining pattern
	Lesion 2	Chronic active	1	RR	2	RA	RO: round (macrophage phenotype)
Left occipital plaque	Lesion 3	Chronic active	1	RR	2	RA	RR: ramified (reactive)
	Lesion 4	Active	2	RO	2	RA	RA: ramified (activated)
Lumbosacral cord	Lesion 5	Axonal degeneration	2	Ro	1	RR	RAS: ramified activated (spindle shaped)
	Lesion 6	Axonal degeneration	2	RO	1	RR
Optic chiasm	Lesion 7	Chronic active	1	RR	2	RA	* The type of white matter lesion was determined by assessing LFB-HE stain, as well as Neurofilament protein and GFAP immunostains.
	Lesion 8	Axonal degeneration	2	RA	2	RA	** The shape and score of HLA-DR immunopositive cells was deetremined by HLA-DR immunostain.
Case 2
Cingulate	Lesion 1	Chronic active	1	RR	2	RA
	Lesion 2	Chronic active	1	RR	2	RA
	Lesion 3	Vacuolated white matter	2	RA	1	RR
Midbrain	Lesion 4	Chronic active	1	RR	2	RA
Pons	Lesion 5	Chronic active	1	RR	2	RA
	Lesion 6	Chronic active	1	RR	2	RA
	Lesion 7	Chronic active	1	RR	2	RA
	Lesion 8	Chronic active	1	RR	2	RA
	Lesion 9	Chronic active	1	RR	2	RA
	Lesion 10	Chronic inactive	1	RA	1	RA
Medulla	Lesion 11	Chronic active	1	RR	2	RA
	Lesion 12	Chronic active	1	RR	2	RA
	Lesion 13	Chronic active	1	RR	2	RA
Right periventricular lesion	Lesion 14	Chronic active	1	RR	2	RA
	Lesion 15	Chronic active	1	RR	2	RA
Left periventricular lesion (level of hippocampus)	Lesion 16	Chronic active	1	RR	2	RA
	Lesion 17	Chronic active	1	RR	2	RA
	Lesion 18	Chronic active	1	RR	2	RA
	Lesion 19	Chronic active	1	RR	2	RA
	Lesion 20	Vacuolated white matter	2	RA	1	RR
Right periventricular lesion (posterior horn of lateral ventricle)	Lesion 21	Chronic active	1	RR	2	RA
	Lesion 22	Chronic inactive	1	RR	1	RA
	Lesion 23	Chronic inactive	1	RR	1	RA
	Lesion 24	Chronic inactive	1	RR	1	RA
	Lesion 25	Vacuolated white matter	2	RA	1	RR
Case 3
Left middle frontal gyurs	Lesion 1	Active	2	RO	1	RA
	Lesion 2	Active	2	RO	1	RO
Right parietal region	Lesion 3	Active	2	RO	3	RO
	Lesion 4	Active	3	RO	2	RA
Left parietal region	Lesion 5	Chronic active	1	RR	2	RA
Left amygdala	Lesion 6	Active	3	RO	2	RA
Right anterior hippocampus	Lesion 7	Active	2	RO	2	RA
	Lesion 8	Active	3	RO	2	RA
Right cerebellum	Lesion 9	Active	2	RO	2	RA
	Lesion 10	Active	2	RO	1	RA
Cervical spinal cord	Lesion 11	Chronic inactive	1	RO	1	RR
Thoracic spinal cord	Lesion 12	Chronic inactive	1	RR	1	RA
Left medial parieto-occipital area	Lesion 13	Chronic active	1	RA	2	RO
	Lesion 14	Chronic active	1	RA	2	RA
	Lesion 15	Chronic inactive	1	RO	1	RA
Case 4
Left frontal periventricular	Lesion 1	Active	2	RO	1	RA
	Lesion 2	Active	2	RO	1	RA
	Lesion 3	Vacuolated white matter	2	RA	2	RR
Left parietal	Lesion 4	Vacuolated white matter	1	RA	1	RA
	Lesion 5	Active	3	RO	2	RA
Left parietal-occipital	Lesion 6	Active	2	RO	1	RA
	Lesion 7	Active	2	RO	1	RA
	Lesion 8	Normal appearing white matter (difficult to classifiy)	3	RA	1	RR
Lumbosacral spinal cord	Lesion 9	Active	3	RO	2	RA
Corpus callosum (splenium)	Lesion 10	Mixture of axonal degeneration and demyelination (difficult to classifiy)	1	RA	2	RA
	Lesion 11	Mixture of axonal degeneration and demyelination (difficult to classifiy)	1	RA	2	RA
Case 5
Basal ganglia & insular cortex	Lesion 1	Active	3	RO	2	RA
	Lesion 2	Active	3	RO	2	RA
Thalamus (level of red nucleus)	Lesion 3	Chronic inactive	1	RA	1	RR
	Lesion 4	Active	2	RO	2	RA
	Lesion 5	Active	2	RO	2	RA
	Lesion 6	Active	2	RA	1	RA
Temporal	Lesion 7	Chronic active	1	RR	2	RO
	Lesion 8	Demyelinating focus (difficult to classifiy)	2	RR	1	RR
	Lesion 9	Difficult to classifiy	2	RR	1	RR
	Lesion 10	Chronic inactive	1	RA	1	RR
Cingulate & corpus callosum, level 1	Lesion 11	Active	2	RO	2	RAS
	Lesion 12	Chronic inactive	1	RA	1	RR
	Lesion 13	Chronic inactive	1	RA	1	RR
Cingulate & corpus callosum, level 2	Lesion 14	Chronic inactive	1	RA	1	RAS
	Lesion 15	Chronic active	1	RR	2	RAS
	Lesion 16	Chronic inactive	1	RA	1	RR
	Lesion 17	Chronic inactive	1	RA	1	RR
Temporal	Lesion 18	Active	3	RO	3	RA
	Lesion 19	Active	2	RO	3	RO
	Lesion 20	Active	3	RO	3	RA
	Lesion 21	Chronic active	1	RO	2	RA
Pons	Lesion 22	Active	2	RA	3	RA
	Lesion 23	Chronic active	1	RA	2	RA
Case 6
Optic	Lesion 1	Chronic active	1	RA	2	RA
	Lesion 2	Chronic active	1	RA	2	RA
	Lesion 3	Chronic active	1	RA	2	RA
Spinal cord	Lesion 4	Chronic active	1	RA	2	RA
	Lesion 5	Active	3	RA	2	RA
	Lesion 6	Active	2	RO	2	RA
Parietal lobe	Lesion 7	Chronic inactive	1	RA	1	RR
